# Supplementary material for: Systemic and Mucosal Humoral Immune Response Induced by Three Doses of the BNT162b2 SARS-CoV-2 mRNA Vaccines
Source: Vaccines (Basel). 2022 Oct 1;10(10):1649. doi: 10.3390/vaccines10101649 (PMC9610882; doi:10.3390/vaccines10101649)
Supplement: Supplementary file 1 [file vaccines-10-01649-s001.zip]

Archive with 1 entries (1 files):
- vaccines-1898950-supplementary.pdf
